# Supplementary material for: Antifungal Activity of Soft Tissue Extract from the Garden Snail Helix aspersa (Gastropoda, Mollusca)
Source: Molecules. 2022 May 16;27(10):3170. doi: 10.3390/molecules27103170 (PMC9144933; doi:10.3390/molecules27103170)
Supplement: Supplementary file 1 [file molecules-27-03170-s001.zip]

Archive with 1 entries (1 files):
- molecules-1701728-supplementary.pdf
